# Supplementary material for: Association of Bisphenol Exposure and Serum Hypothalamic–Pituitary–Thyroid Axis Hormone Levels in Adults and Pregnant Women: A Systematic Review and Meta-Analysis
Source: Toxics. 2025 Sep 30;13(10):836. doi: 10.3390/toxics13100836 (PMC12568303; doi:10.3390/toxics13100836)
Supplement: Supplementary file 1 [file toxics-13-00836-s001.zip]

Archive with 1 entries (1 files):
- toxics-3869578-supplementary.pdf
